# Supplementary material for: Halogen Bond to Experimentally Significant N-Heterocyclic Carbenes (I, IMe2, IiPr2, ItBu2, IPh2, IMes2, IDipp2, IAd2; I = Imidazol-2-ylidene)
Source: Int J Mol Sci. 2023 May 21;24(10):9057. doi: 10.3390/ijms24109057 (PMC10219477; doi:10.3390/ijms24109057)
Supplement: Supplementary file 1 [file ijms-24-09057-s001.zip]

Archive with 1 entries (1 files):
- ijms-2390129-supplementary.pdf
